# Supplementary material for: Mendelian randomization with proxy exposures: challenges and opportunities
Source: Genetics. 2025 Sep 26;231(4):iyaf210. doi: 10.1093/genetics/iyaf210 (PMC12693524; doi:10.1093/genetics/iyaf210)
Supplement: iyaf210_Supplementary_Data [file iyaf210_supplementary_data.zip]

Archive with 2 entries (2 files):
- Supplementary_Figs._1-9_GENETICS-2025-308594.pdf
- Supplementary_Tables_1_and_2_GENETICS-2025-308594.xlsx
