# Supplementary material for: Mendelian randomization with proxy exposures: challenges and opportunities
Source: Genetics. 2025 Sep 26;231(4):iyaf210. doi: 10.1093/genetics/iyaf210 (PMC12693524; doi:10.1093/genetics/iyaf210)
Supplement: iyaf210_Supplementary_Data [file iyaf210_supplementary_data.zip › Supplementary_Tables_1_and_2_GENETICS-2025-308594.xlsx]

## Sheet: Table S1
Supplementary Table 1. List of 56 metabolites included for fine mapping.
Name in TSV	Biomarker name	Unit	Group	Subgroup
Total_C	Total cholesterol	mmol/l	Cholesterol
non_HDL_C	Total cholesterol minus HDL-C	mmol/l	Cholesterol
Remnant_C	Remnant cholesterol (non-HDL, non-LDL -cholesterol)	mmol/l	Cholesterol
VLDL_C	VLDL cholesterol	mmol/l	Cholesterol
Clinical_LDL_C	Clinical LDL cholesterol	mmol/l	Cholesterol
LDL_C	LDL cholesterol	mmol/l	Cholesterol
HDL_C	HDL cholesterol	mmol/l	Cholesterol
Total_TG	Total triglycerides	mmol/l	Triglycerides
Total_PL	Total phospholipids in lipoprotein particles	mmol/l	Phospholipids
Total_CE	Total esterified cholesterol	mmol/l	Cholesteryl esters
Total_FC	Total free cholesterol	mmol/l	Free cholesterol
Total_L	Total lipids in lipoprotein particles	mmol/l	Total lipids
Total_P	Total concentration of lipoprotein particles	mmol/l	Lipoprotein particle concentrations
VLDL_size	Average diameter for VLDL particles	nm	Lipoprotein particle sizes
LDL_size	Average diameter for LDL particles	nm	Lipoprotein particle sizes
HDL_size	Average diameter for HDL particles	nm	Lipoprotein particle sizes
Phosphoglyc	Phosphoglycerides	mmol/l	Other lipids
TG_by_PG	Ratio of triglycerides to phosphoglycerides	ratio	Other lipids
Cholines	Total cholines	mmol/l	Other lipids
Phosphatidylc	Phosphatidylcholines	mmol/l	Other lipids
Sphingomyelins	Sphingomyelins	mmol/l	Other lipids
ApoB	Apolipoprotein B	g/l	Apolipoproteins
ApoA1	Apolipoprotein A1	g/l	Apolipoproteins
ApoB_by_ApoA1	Ratio of apolipoprotein B to apolipoprotein A1	ratio	Apolipoproteins
Total_FA	Total fatty acids	mmol/l	Fatty acids
Unsaturation	Degree of unsaturation	degree	Fatty acids
Omega_3	Omega-3 fatty acids	mmol/l	Fatty acids
Omega_6	Omega-6 fatty acids	mmol/l	Fatty acids
PUFA	Polyunsaturated fatty acids	mmol/l	Fatty acids
MUFA	Monounsaturated fatty acids	mmol/l	Fatty acids
SFA	Saturated fatty acids	mmol/l	Fatty acids
LA	Linoleic acid	mmol/l	Fatty acids
DHA	Docosahexaenoic acid	mmol/l	Fatty acids
PUFA_by_MUFA	Ratio of polyunsaturated fatty acids to monounsaturated fatty acids	ratio	Fatty acids	Fatty acid ratios
Omega_6_by_Omega_3	Ratio of omega-6 fatty acids to omega-3 fatty acids	ratio	Fatty acids	Fatty acid ratios
Ala	Alanine	mmol/l	Amino acids
Gln	Glutamine	mmol/l	Amino acids
Gly	Glycine	mmol/l	Amino acids
His	Histidine	mmol/l	Amino acids
Total_BCAA	Total concentration of branched-chain amino acids (leucine + isoleucine + valine)	mmol/l	Amino acids	Branched-chain amino acids
Ile	Isoleucine	mmol/l	Amino acids	Branched-chain amino acids
Leu	Leucine	mmol/l	Amino acids	Branched-chain amino acids
Val	Valine	mmol/l	Amino acids	Branched-chain amino acids
Phe	Phenylalanine	mmol/l	Amino acids	Aromatic amino acids
Tyr	Tyrosine	mmol/l	Amino acids	Aromatic amino acids
Glucose	Glucose	mmol/l	Glycolysis related metabolites
Lactate	Lactate	mmol/l	Glycolysis related metabolites
Pyruvate	Pyruvate	mmol/l	Glycolysis related metabolites
Citrate	Citrate	mmol/l	Glycolysis related metabolites
bOHbutyrate	3-Hydroxybutyrate	mmol/l	Ketone bodies
Acetate	Acetate	mmol/l	Ketone bodies
Acetoacetate	Acetoacetate	mmol/l	Ketone bodies
Acetone	Acetone	mmol/l	Ketone bodies
Creatinine	Creatinine	mmol/l	Fluid balance
Albumin	Albumin	g/l	Fluid balance
GlycA	Glycoprotein acetyls	mmol/l	Inflammation

## Sheet: Table S2
Supplementary Table 2. Pairwise LD for the missense variants in the PKLR and HAL genes.
gene_name	variant1	variant2	R2	D'
PKLR	rs113403872	rs116100695	2.90349e-06	1
HAL	rs3819817	rs61937878	0.00802184	0.999473
HAL	rs3819817	rs117991621	0.0060918	0.991885
HAL	rs61937878	rs117991621	2.77835e-05	1
HAL	rs3819817	rs143854097	0.000633504	0.75092
HAL	rs61937878	rs143854097	8.98746e-06	1
HAL	rs117991621	rs143854097	6.91709e-06	1
